# Supplementary material for: Aromatase Inhibitors and Plasma Lipid Changes in Postmenopausal Women with Breast Cancer: A Systematic Review and Meta-Analysis
Source: J Clin Med. 2024 Mar 21;13(6):1818. doi: 10.3390/jcm13061818 (PMC10970985; doi:10.3390/jcm13061818)
Supplement: Supplementary file 1 [file jcm-13-01818-s001.zip]

Archive with 1 entries (1 files):
- jcm-2905779-supplementary.pdf
